# Supplementary material for: Pattern Visually Evoked Potentials in Japanese Girl With Optic Neuritis and Seropositive to Anti-myelin Oligodendrocyte Glycoprotein (MOG) Antibody
Source: Front Neurol. 2019 Dec 19;10:1339. doi: 10.3389/fneur.2019.01339 (PMC6931555; doi:10.3389/fneur.2019.01339)
Supplement: Supplementary file 1 [file Table_1.XLSX]

## Sheet: Sheet2
Supplemental table1. Immune and infectious panel, Cerebrospinal fluid test and other test
Immune and infectious panel			Cerebrospinal fluid test
test item	measured value	normal value	test item	measured value	normal value
AChR(nmol/l)	<0.2	0~2.9	Color	Colorless	Colorless
ds-DNA(IU/ml)	1.2	0~0.2	Turbidity	Clear	Clear
CL/G(U/ml)	<8.0	0~12	Specific gravity	1.005	1.005~1.007
PR3-ANCA(U/ml)	<1.0	0~9.9	pH	8	7.4~7.6
MPO-ANCA(U/ml)	<1.0	0~3.4	cell number(/3)	1	0~10
IgG(mg/dl)	680	0~3.4	protein(mg/dl)	25	10~40
IgA(mg/dl)	76	870~1700	glucose(mg/dl)	55	40~70
IgM(mg/dl)	74	110~410	Albmin(mg/dl)	13.8	undefined
CH50(U/ml)	52.4	35~220	Lactic acid(mg/dl)	20.6	undefined
C3(mg/dl)	98	31.6~57.6	Pyrubic acid(mg/dl)	1.08	undefined
C4(mg/dl)	19	86~160	Oligoclonal band(MCM)	negative	negative
HBs Ag(IU/ml)	<0.04	17~45	Other test
HCV Ab(S/CO)	0.04	0~0.04	test item	measured value	normal value
RPR(R.U.)	0.2	0~0.99	WBC(×1000/uL)	6.72	3.25~8.57
TP(T.U.)	0	0~0.99	RBC(×10000/uL)	452	358~490
ASO Ab(IU/ml)	192	0~9.9	HGB(g/dl)	12.5	11.1~15.5
ASK Ab(×)	640	0~240	PLT(×1000/uL)	280	148~336
Herpes Zoster IgG-EIA(EIA)	2	0~1280	ESR(mm/1h)	2	3~15
Measles IgG-EIA(EIA)	18.3	0~1.9	Blood glucose(mg/dl)	95	70~109
Cytomegalo IgG-EIA(EIA)	0.32	0~1.99	HbA1c(%NGSP)	5.3	4.6~6.2
EB anti VCA IgG-EIA(C.I.)	0.3	0~0.79	AST(U/L)	27	10~37
EB anti VCA IgM-EIA(C.I.)	0.1	0~0.4	ALT(U/L)	14	5~40
EB anti EA IgG-EIA(C.I.)	0.1	0~0.4	Cr(mg/dl)	0.37	0.34~0.79
EB anti EBNA IgG-EIA(C.I.)	0.1	0~0.49	BUN(mg/dl)	13.1	8.0~20
			CRP(mg/dl)	<0.10	0~0.24
AChR:acetylcholine receptor, ds-DNA:double strand DNA, CL/G: cardiolipin immunoglobrin G
PR3-ANCA:proteinase3-anti-neutrophil cytoplasmic antibody, MPO-ANCA:myeroperoxidase anti-neutrophil cytoplasmic antibody
CH-50:50% haemolytic complement activity, C3:complement factor 3 activity, C4: complement factor 4 activity
HBs Ag: hepatitis B surface antigen, HCV Ab: hepatitis C antibody, RPR: plasma reagin test, TP: treponema pallidum
ASO: anti-streptolysin O antibody, ASK: anti-streptokinase, EB anti VCA: Epstein-Barr anti-viral capsid antigens
EIA: enzyme immunoassay, pH: potential of hydrogen, WBC: white blood cell, RBC: red blood cell, HGB: hemoglobin,
EB anti EA: Epstein-Barr anti-early antigen, EB anti EBNA: Epstein-Barr anti-nuclear antigen
ESR: erythrocyte sedimentation rate, HbA1c: hemoglobin A1c, NGSP: National Glycohemoglobin Standardization Program
AST: aspartate aminotransferase, ALT: alanine aminotransaminase, Cr: creatinine, BUN: blood urea nitrogen
CRP: C-reactive protein
Values ​​outside the normal range are marked with red
